# Supplementary material for: Combination Between Biomarkers and Echocardiographic Data for Prediction of Left Ventricular Reverse Remodelling in Cardiac Resynchronization Therapy
Source: J Clin Med. 2025 May 16;14(10):3496. doi: 10.3390/jcm14103496 (PMC12112598; doi:10.3390/jcm14103496)
Supplement: Supplementary file 1 [file jcm-14-03496-s001.zip]

Archive with 1 entries (1 files):
- jcm-3553259-supplementary.pdf
